# Supplementary material for: Unveiling Mesenchymal Stromal Cells’ Organizing Function in Regeneration
Source: Int J Mol Sci. 2019 Feb 14;20(4):823. doi: 10.3390/ijms20040823 (PMC6413004; doi:10.3390/ijms20040823)
Supplement: Supplementary file 1 [file ijms-20-00823-s001.zip]

Archive with 3 entries (2 files):
- ijms-436412 supplementary/
- ijms-436412 supplementary/.__R2_Suppl Vid 1 Nimiritsky.mp4
- ijms-436412 supplementary/ijms-436412-supplementary.pdf
